# Supplementary material for: Comparison of Five Different Selective Agar for the Detection of Vancomycin-Resistant Enterococcus faecium
Source: Antibiotics (Basel). 2023 Mar 29;12(4):666. doi: 10.3390/antibiotics12040666 (PMC10135216; doi:10.3390/antibiotics12040666)
Supplement: Supplementary file 1 [file antibiotics-12-00666-s001.zip]

Archive with 1 entries (1 files):
- antibiotics-2293099-supplementary.pdf
